# Supplementary material for: Exploring the G-Quadruplex Formation of AS1411 Derivatives
Source: Molecules. 2025 Apr 8;30(8):1673. doi: 10.3390/molecules30081673 (PMC12029569; doi:10.3390/molecules30081673)
Supplement: Supplementary file 1 [file molecules-30-01673-s001.zip]

Archive with 1 entries (1 files):
- molecules-3562961-supplementary.pdf
